# Supplementary material for: The Prognostic Value and Clinical Utility of the 40-Gene Expression Profile (40-GEP) Test in Cutaneous Squamous Cell Carcinoma: Systematic Review and Meta-Analysis
Source: Cancers (Basel). 2023 Apr 25;15(9):2456. doi: 10.3390/cancers15092456 (PMC10177351; doi:10.3390/cancers15092456)
Supplement: Supplementary file 1 [file cancers-15-02456-s001.zip]

Archive with 1 entries (1 files):
- cancers-2312835-supplementary.pdf
